# Supplementary material for: Hepatocyte Growth Factor-Mediated Chondrocyte Proliferation Induced by Adipose-Derived MSCs from Osteoarthritis Patients and Its Synergistic Enhancement by Hyaluronic Acid
Source: Int J Mol Sci. 2025 Sep 23;26(19):9296. doi: 10.3390/ijms26199296 (PMC12525082; doi:10.3390/ijms26199296)
Supplement: Supplementary file 1 [file ijms-26-09296-s001.zip]

Archive with 1 entries (1 files):
- ijms-3796749-supplementary.pdf
